# Supplementary material for: Depletion of central memory CD8+ T cells might impede the antitumor therapeutic effect of Mogamulizumab
Source: Nat Commun. 2021 Dec 14;12:7280. doi: 10.1038/s41467-021-27574-0 (PMC8671535; doi:10.1038/s41467-021-27574-0)
Supplement: Supplementary file 3 — Source Data [file 41467_2021_27574_MOESM3_ESM.xlsx]

## Sheet: Patient survival
		mogamulizumab dose (mg/kg)
	Patients		Survival	OS (days)
	TK09	0.1	Short	251
	TK08	1	43.3092	168
	TK06	1	12.789	88
	TK05	1	13.4799	124
	TK03	0.1	28.0668	77
	OUH16	1	32.9483	84
	OUH15	0.1	26.6304	77
	OUH11	0.1	10.556	21
	OUH10	0.1	65.527	271
	OUH07	1	50.0374	318
	OUH06	0.1	21.675	249
	OUH05	1	70.1256	511
	OUH04	1	95.9728	413
	KEI-04	0.1	19.3346	150
	NCUH10	1	82.8028	58
	NCC13	0.1	28.6695	284
	NCC10	1	20.1958	272
	NCC09	1	18.282	99
	NCC03	0.1	49.752	96
	KM14	0.1	81.2866	395
	KM13	1	38.4208	497
	KM12	0.1	32.7015	498
	KM11	0.1	40.5661	92
	KM08	1	33.366	65
	KM07	0.1	69.9705	422

## Sheet: Fig. 1
		Fig. 1f
		Patient samples	cluster 8	cluster 9	cluster 10	cluster 16	cluster 21	cluster 22
		OUH04 pre	0.0137791	0.019009	0.0453647	0.0134496	4.11807e-05	0.141686
		OUH04 post	0.00588675	0.00540377	0.00512991	0.0372261	2.24047e-08	0.129157
		OUH05 pre	0.0203598	0.152138	0.051896	0.026578	0.000181195	0.0210598
		OUH05 post	0.0016442	0.032647	0.0052927	0.0541874	4.53829e-08	0.0701816
		OUH10 pre	0.00896916	0.0297819	0.0309597	0.0105834	3.29446e-05	0.0328375
		OUH10 post	0.00189579	0.00506167	0.0180774	0.022309	0.00212533	0.037255
		OUH16 pre	0.00898564	0.0094798	0.0279535	0.0130543	0.090227	0.00925743
		OUH16 post	0.00398939	0.00523316	0.0145628	0.101798	0.0293524	0.0132876
		Fig. 1g
		Patient samples	cluster 12
		OUH04 pre	0.0474649
		OUH04 post	0.0550717
		OUH05 pre	0.0475885
		OUH05 post	0.00221934
		OUH10 pre	0.0394841
		OUH10 post	0.00951124
		OUH16 pre	0.0067454
		OUH16 post	0.00272027

## Sheet: Fig. 2
	Fig. 2b
	CD4 Abs					CD8 Abs
		Patients	0 wk	9-16 wk			Patients	0 wk	9-16 wk
		TK09	31.275	2.379			TK09	34.425	9.699
		TK08	43.3092	2.034			TK08	36.3612	4.59
		TK06	12.789	1.703			TK06	7.7256	3.263
		TK05	13.4799	0.24778			TK05	16.6894	0.8424
		TK03	28.0668	1.3608			TK03	70.2901	4.7223
		OUH16	32.9483	1.564			OUH16	21.9373	1.304
		OUH15	26.6304	5.044			OUH15	17.7536	6.175
		OUH11	10.556	0.73289			OUH11	50.7442	5.8349
		OUH10	65.527	3.5155			OUH10	24.6675	2.054
		OUH07	50.0374	3.9087			OUH07	12.6896	3.333
		OUH06	21.675	3			OUH06	6.4875	1.36
		OUH05	70.1256	14.066			OUH05	21.076	9.646
		OUH04	95.9728	15.7665			OUH04	37.2362	12.558
		KEI-04	19.3346	1.4476			KEI-04	9.5626	5.7058
		NCUH10	82.8028	14.322			NCUH10	39.286	17.598
		NCC13	28.6695	3.287			NCC13	27.8415	3.4865
		NCC10	20.1958	7.1712			NCC10	22.3746	13.2468
		NCC09	18.282	0.7776			NCC09	17.094	2.0844
		NCC03	49.752	1.8258			NCC03	44.5004	6.6198
		KM14	81.2866	9.5816			KM14	83.5498	25.7404
		KM13	38.4208	5.8374			KM13	30.118	5.175
		KM12	32.7015	1.9133			KM12	17.0925	1.9981
		KM11	40.5661	1.2466			KM11	44.1226	1.2144
		KM08	33.366	1.392			KM08	9.4122	0.848
		KM07	69.9705	8.5712			KM07	22.152	5.3856
	Fig. 2d
	Fr. Ⅰ Abs					Fr. Ⅱ Abs					Fr. Ⅲ Abs					Fr. Ⅳ Abs					Fr. Ⅴ Abs
		Patients	0 wk	9-16 wk			Patients	0 wk	9-16 wk			Patients	0 wk	9-16 wk			Patients	0 wk	9-16 wk			Patients	0 wk	9-16 wk
		TK09	0.0174515	0.0240279			TK09	1.18845	0.0128466			TK09	1.84522	0.00751764			TK09	16.4194	1.30369			TK09	1.83897	1.44881
		TK08	0.0315724	0.0025425			TK08	0.545696	0.00016984			TK08	0.142487	0.00033968			TK08	17.1071	0.459684			TK08	25.7257	1.35261
		TK06	0.0838958	0.0160252			TK06	0.126611	0.0027248			TK06	0.223807	0.00497276			TK06	10.6532	0.631813			TK06	4.69356	1.23297
		TK05	0.00815534	0.00020318			TK05	0.256118	0.00071361			TK05	0.206242	0.00020318			TK05	12.0915	0.194507			TK05	0.899109	0.051786
		TK03	0.00196468	0.0005103			TK03	0.211624	0.00072531			TK03	0.248953	0.00043682			TK03	26.6915	1.21111			TK03	0.842004	0.142884
		OUH16	0.104117	0.0140604			OUH16	0.593069	0.00292468			OUH16	0.985154	0.00294032			OUH16	22.1413	0.620908			OUH16	12.5204	1.04162
		OUH15	0.0838858	0			OUH15	1.53125	0.00288517			OUH15	2.52722	0.0549796			OUH15	20.1592	3.52071			OUH15	4.58043	2.41608
		OUH11	0.0438074	0.00455858			OUH11	0.612248	0.00042874			OUH11	0.555246	0.00945428			OUH11	7.94867	0.538674			OUH11	0.866648	0.119461
		OUH10	0.44886	0.0173314			OUH10	1.7037	0.00713647			OUH10	2.15584	0.00755833			OUH10	39.1196	1.32534			OUH10	30.0769	2.38351
		OUH07	0.219664	0.0633209			OUH07	4.2782	0.00746562			OUH07	4.60344	0.0384616			OUH07	34.2756	1.93481			OUH07	4.44332	1.00454
		OUH06	0.0318623	0.002622			OUH06	0.912517	0			OUH06	1.09459	0.01638			OUH06	17.9686	2.739			OUH06	2.0006	0.2385
		OUH05	0.259465	0.0886158			OUH05	1.13603	0.0334771			OUH05	3.78678	0.21099			OUH05	45.3011	7.60971			OUH05	15.4276	6.2453
		OUH04	0.393488	0.154512			OUH04	5.34568	0.0378396			OUH04	7.86977	0.220731			OUH04	54.6085	5.12411			OUH04	23.9932	9.14457
		KEI-04	0.147523	0.0170817			KEI-04	2.26215	0.0119861			KEI-04	0.518167	0.00581935			KEI-04	12.6255	0.900407			KEI-04	11.6201	1.09583
		NCUH10	0.175542	0.0522753			NCUH10	1.10128	0.0396719			NCUH10	3.04714	0.102116			NCUH10	45.0447	7.40447			NCUH10	40.8218	7.63363
		NCC13	0.0478781	0.0104855			NCC13	0.467313	0.0025803			NCC13	0.567656	0.00327714			NCC13	22.6202	1.67637			NCC13	6.96669	1.75197
		NCC10	0.0234271	0.00817517			NCC10	0.102999	0.00215136			NCC10	0.189841	0.013697			NCC10	11.9963	1.87168			NCC10	9.26987	3.20553
		NCC09	0.0161796	0.00089424			NCC09	0.517381	0.00071384			NCC09	0.334561	0.0010031			NCC09	16.3624	0.678845			NCC09	1.06036	0.0925344
		NCC03	0.121395	0.00408979			NCC03	1.37813	0.00284825			NCC03	3.08462	0.00575127			NCC03	42.9857	1.50081			NCC03	7.81106	0.418108
		KM14	0.108111	0.018205			KM14	7.86041	0.0321942			KM14	6.03147	0.0859469			KM14	62.8345	7.49281			KM14	7.27515	1.8205
		KM13	0.140236	0.0541127			KM13	0.587838	0.00712163			KM13	1.1411	0.00986521			KM13	25.5114	2.18902			KM13	14.5999	3.99278
		KM12	0.114128	0.0122834			KM12	2.23351	0.00342481			KM12	2.46569	0.0143306			KM12	10.3664	0.419013			KM12	5.69006	0.510851
		KM11	0.446227	0.00846441			KM11	2.70576	0.0037024			KM11	2.32444	0.00493654			KM11	29.0453	0.447529			KM11	12.9	0.856414
		KM08	0.253248	0			KM08	2.69931	0.0127646			KM08	2.38901	0.0127229			KM08	20.5868	0.808752			KM08	8.07457	0.52896
		KM07	0.501688	0.0605127			KM07	2.65188	0.0714838			KM07	2.25305	0.0287992			KM07	49.749	3.79704			KM07	24.4897	5.27986
	Fig. 2e
	eTreg cell Abs
		weeks / patients	TK09	OUH04	OUH05	TK03	TK08	KM07	NCC13	NCUH10	KM12
		0	2.14875	6.32548	0.8143	4.35774	1.45908	2.343	3.94335	1.04272	1.70925
		9	0.02745	0.12075	0.0338	0.01215	0.009	0.07392	0.00855	0.03103	0.00954
		16	0.0292	0	0.0693	0	0.0054	0	0.03132	0	0
		20		0.11744	0.06018				0.0182	0.44104	1.28896
		24		0	0.04152					0
		28		0	0.0558	0.01656	0.00235	0	0.0188	0
		32			0.06545
		36	0		0.03107
		40			0.0564
		44			0.01764
		52			0.10695
		56			0.06538
		60			0.04628
		64			0.0222
	Fig. 2g
	Central memory Abs					Naive Abs					Effector memory Abs					TEMRA Abs
		Patients	0 wk	9-16 wk			Patients	0 wk	9-16 wk			Patients	0 wk	9-16 wk			Patients	0 wk	9-16 wk
		OUH04	0.78196	0.14065			OUH04	1.63095	0.488506			OUH04	18.2085	6.4297			OUH04	16.6073	5.48785
		KM07	3.54432	0.365682			KM07	5.20572	0.883238			KM07	3.8766	0.89401			KM07	9.50321	3.24213
		OUH05	0.128564	0.0376194			OUH05	0.600666	0.396451			OUH05	10.3483	4.1092			OUH05	9.99002	5.10273
		OUH06	0.0655238	0.004352			OUH06	0.173865	0.073576			OUH06	3.80816	0.4964			OUH06	2.4393	0.78608
		OUH07	0.225875	0.0119988			OUH07	0.913651	0.124654			OUH07	3.98453	0.776589			OUH07	7.563	2.41976
		KM08	1.98597	0.0350224			KM08	1.37418	0.0438416			KM08	2.61659	0.370576			KM08	3.43545	0.39856
		KM11	14.7369	0.10371			KM11	15.134	0.340032			KM11	6.39777	0.355819			KM11	7.85382	0.415325
		KM12	0.663189	0.0397622			KM12	3.02537	0.144263			KM12	1.86308	0.487536			KM12	11.5374	1.32474
		OUH10	0.451415	0.0115024			OUH10	1.0533	0.108862			OUH10	14.8005	0.77025			OUH10	8.36228	1.16256
		NCC10	0.00715987	0.00437144			NCC10	0.190184	0.0980263			NCC10	1.8817	0.486158			NCC10	20.2938	12.6639
		KM14	11.3628	0.584307			KM14	2.04697	0.275422			KM14	42.5268	14.6463			KM14	27.5714	10.2447
		OUH15	1.225	0.06669			OUH15	0.720796	0.159933			OUH15	3.87028	0.858325			OUH15	11.9304	5.0882
		OUH16	0.530883	0.0022168			OUH16	1.6782	0.0037816			OUH16	12.6798	0.839776			OUH16	7.06381	0.459008
		TK09	0.134258	0.0533445			TK09	0.19278	0.180401			TK09	13.7356	4.09298			TK09	20.3452	5.37325

## Sheet: Fig. 3
	Fig. 3a
	CD4 %					CD8 %
		Patients	0 wk	9-16 wk			Patients	0 wk	9-16 wk
		TK09	27.8	13			TK09	30.6	53
		TK08	37.4	22.6			TK08	31.4	51
		TK06	24.5	13.1			TK06	14.8	25.1
		TK05	14.7	9.53			TK05	18.2	32.4
		TK03	22.8	16.8			TK03	57.1	58.3
		OUH16	38.9	39.1			OUH16	25.9	32.6
		OUH15	45.6	38.8			OUH15	30.4	47.5
		OUH11	14	8.83			OUH11	67.3	70.3
		OUH10	51.8	44.5			OUH10	19.5	26
		OUH07	69.4	38.7			OUH07	17.6	33
		OUH06	57.8	37.5			OUH06	17.3	17
		OUH05	73.2	54.1			OUH05	22	37.1
		OUH04	61.6	45.7			OUH04	23.9	36.4
		KEI-04	55.4	15.4			KEI-04	27.4	60.7
		NCUH10	54.8	34.1			NCUH10	26	41.9
		NCC13	27.7	34.6			NCC13	26.9	36.7
		NCC10	24.1	21.6			NCC10	26.7	39.9
		NCC09	27.7	14.4			NCC09	25.9	38.6
		NCC03	36	17.9			NCC03	32.2	64.9
		KM14	43.1	23.6			KM14	44.3	63.4
		KM13	47.2	42.3			KM13	37	37.5
		KM12	50.7	36.1			KM12	26.5	37.7
		KM11	36.5	27.1			KM11	39.7	26.4
		KM08	67	43.5			KM08	18.9	26.5
		KM07	65.7	48.7			KM07	20.8	30.6
	Fig. 3b
	Ratio of CD8/CD4+ T cells					Ratio of CD8+ T/eTreg cells
		Patients	0 wk	9-16 wk			Patients	0 wk	9-16 wk
		TK09	1.10072	4.07692			TK09	28.9663	754.986
		TK08	0.839572	2.25664			TK08	66.6327	27025.4
		TK06	0.604082	1.91603			TK06	61.0183	1197.52
		TK05	1.2381	3.39979			TK05	65.1629	1180.48
		TK03	2.50439	3.47024			TK03	332.147	6510.73
		OUH16	0.66581	0.83376			OUH16	36.9894	445.861
		OUH15	0.666667	1.22423			OUH15	11.5942	2140.26
		OUH11	4.80714	7.96149			OUH11	82.8818	13609.4
		OUH10	0.376448	0.58427			OUH10	14.4788	287.817
		OUH07	0.253602	0.852713			OUH07	2.96611	446.447
		OUH06	0.299308	0.453333			OUH06	7.10945
		OUH05	0.300546	0.685767			OUH05	18.5522	288.137
		OUH04	0.387987	0.796499			OUH04	6.96566	331.875
		KEI-04	0.494585	3.94156			KEI-04	4.22722	476.034
		NCUH10	0.474453	1.22874			NCUH10	35.6731	443.588
		NCC13	0.971119	1.06069			NCC13	59.5779	1351.2
		NCC10	1.10788	1.84722			NCC10	217.232	6157.41
		NCC09	0.935018	2.68056			NCC09	33.0395	2919.98
		NCC03	0.894444	3.6257			NCC03	32.2904	2324.16
		KM14	1.02784	2.68644			KM14	10.6292	799.536
		KM13	0.783898	0.886525			KM13	51.2352	726.659
		KM12	0.522682	1.04432			KM12	7.65274	583.419
		KM11	1.08767	0.97417			KM11	16.3069	328.003
		KM08	0.28209	0.609195			KM08	3.48689	66.4335
		KM07	0.316591	0.628337			KM07	8.35331	75.3401
	Fig. 3c
	Fr. Ⅰ %					Fr. Ⅱ %					Fr. Ⅲ %					Fr. Ⅳ %					Fr. Ⅴ %
		Patients	0 wk	9-16 wk			Patients	0 wk	9-16 wk			Patients	0 wk	9-16 wk			Patients	0 wk	9-16 wk			Patients	0 wk	9-16 wk
		TK09	0.0558	1.01			TK09	3.8	0.54			TK09	5.9	0.316			TK09	52.5	54.8			TK09	5.88	60.9
		TK08	0.0729	0.125			TK08	1.26	0.00835			TK08	0.329	0.0167			TK08	39.5	22.6			TK08	59.4	66.5
		TK06	0.656	0.941			TK06	0.99	0.16			TK06	1.75	0.292			TK06	83.3	37.1			TK06	36.7	72.4
		TK05	0.0605	0.082			TK05	1.9	0.288			TK05	1.53	0.082			TK05	89.7	78.5			TK05	6.67	20.9
		TK03	0.007	0.0375			TK03	0.754	0.0533			TK03	0.887	0.0321			TK03	95.1	89			TK03	3	10.5
		OUH16	0.316	0.899			OUH16	1.8	0.187			OUH16	2.99	0.188			OUH16	67.2	39.7			OUH16	38	66.6
		OUH15	0.315	0			OUH15	5.75	0.0572			OUH15	9.49	1.09			OUH15	75.7	69.8			OUH15	17.2	47.9
		OUH11	0.415	0.622			OUH11	5.8	0.0585			OUH11	5.26	1.29			OUH11	75.3	73.5			OUH11	8.21	16.3
		OUH10	0.685	0.493			OUH10	2.6	0.203			OUH10	3.29	0.215			OUH10	59.7	37.7			OUH10	45.9	67.8
		OUH07	0.439	1.62			OUH07	8.55	0.191			OUH07	9.2	0.984			OUH07	68.5	49.5			OUH07	8.88	25.7
		OUH06	0.147	0.0874			OUH06	4.21	0			OUH06	5.05	0.546			OUH06	82.9	91.3			OUH06	9.23	7.95
		OUH05	0.37	0.63			OUH05	1.62	0.238			OUH05	5.4	1.5			OUH05	64.6	54.1			OUH05	22	44.4
		OUH04	0.41	0.98			OUH04	5.57	0.24			OUH04	8.2	1.4			OUH04	56.9	32.5			OUH04	25	58
		KEI-04	0.763	1.18			KEI-04	11.7	0.828			KEI-04	2.68	0.402			KEI-04	65.3	62.2			KEI-04	60.1	75.7
		NCUH10	0.212	0.365			NCUH10	1.33	0.277			NCUH10	3.68	0.713			NCUH10	54.4	51.7			NCUH10	49.3	53.3
		NCC13	0.167	0.319			NCC13	1.63	0.0785			NCC13	1.98	0.0997			NCC13	78.9	51			NCC13	24.3	53.3
		NCC10	0.116	0.114			NCC10	0.51	0.03			NCC10	0.94	0.191			NCC10	59.4	26.1			NCC10	45.9	44.7
		NCC09	0.0885	0.115			NCC09	2.83	0.0918			NCC09	1.83	0.129			NCC09	89.5	87.3			NCC09	5.8	11.9
		NCC03	0.244	0.224			NCC03	2.77	0.156			NCC03	6.2	0.315			NCC03	86.4	82.2			NCC03	15.7	22.9
		KM14	0.133	0.19			KM14	9.67	0.336			KM14	7.42	0.897			KM14	77.3	78.2			KM14	8.95	19
		KM13	0.365	0.927			KM13	1.53	0.122			KM13	2.97	0.169			KM13	66.4	37.5			KM13	38	68.4
		KM12	0.349	0.642			KM12	6.83	0.179			KM12	7.54	0.749			KM12	31.7	21.9			KM12	17.4	26.7
		KM11	1.1	0.679			KM11	6.67	0.297			KM11	5.73	0.396			KM11	71.6	35.9			KM11	31.8	68.7
		KM08	0.759	0			KM08	8.09	0.917			KM08	7.16	0.914			KM08	61.7	58.1			KM08	24.2	38
		KM07	0.717	0.706			KM07	3.79	0.834			KM07	3.22	0.336			KM07	71.1	44.3			KM07	35	61.6
	Fig. 3d
	CCR4 MFI of Fr. Ⅱ							CCR4 MFI of Fr. Ⅲ
		Patients	0 wk	9-16 wk					Patients	0 wk	9-16 wk
		OUH16	399	210					OUH16	303	273
		OUH10	311	110					OUH10	255	168
		OUH07	467	152					OUH07	378	224
		OUH06	536	154					OUH06	401	155
		OUH05	455	190					OUH05	329	211
		KM14	506	122					KM14	349	157
		KM12	416	99.5					KM12	327	144
		KM08	478	242					KM08	319	274
		KM07	432	115					KM07	297	145
	Fig. 3f
	TIL Abs		Pre	Post
		Fr. I	0	0
		Fr. II	6.2161	0.92055
		Fr. III	5.651	0.750975
	Fig. 3e
	eTreg cell Abs
		weeks / patients	TK09	OUH04	OUH05	TK03	TK08	KM07	NCC13	NCUH10	KM12
		0	3.8	5.57	1.62	0.754	1.26	3.79	1.63	1.33	6.83
		9	0.54	0.24	0.238	0.0533	0.00835	0.834	0.0785	0.277	0.179
		16	0.54	0.26	0.17	0.45	0.41	1.28	0.16	1.82	0.6
		20		0.097	0.27				0.57	1.22	5.04
		24		0.69	0.85					2.26
		28		0.39	0	0.064	0.31	5.64	0.15	2.73
		32			1.2
		36	0.47		1.1
		40			2.87
		44			0.91
		52			0.96
		56			0.47
		60			0.32
		64			0.15

## Sheet: Fig. 4
	Fig. 4a
	Central memory %					Naive %					Effector memory %					TEMRA %
		Patients	0 wk	9-16 wk			Patients	0 wk	9-16 wk			Patients	0 wk	9-16 wk			Patients	0 wk	9-16 wk
		OUH04	2.1	1.12			OUH04	4.38	3.89			OUH04	48.9	51.2			OUH04	44.6	43.7
		KM07	16	6.79			KM07	23.5	16.4			KM07	17.5	16.6			KM07	42.9	60.2
		OUH05	0.61	0.39			OUH05	2.85	4.11			OUH05	49.1	42.6			OUH05	47.4	52.9
		OUH06	1.01	0.32			OUH06	2.68	5.41			OUH06	58.7	36.5			OUH06	37.6	57.8
		OUH07	1.78	0.36			OUH07	7.2	3.74			OUH07	31.4	23.3			OUH07	59.6	72.6
		KM08	21.1	4.13			KM08	14.6	5.17			KM08	27.8	43.7			KM08	36.5	47
		KM11	33.4	8.54			KM11	34.3	28			KM11	14.5	29.3			KM11	17.8	34.2
		KM12	3.88	1.99			KM12	17.7	7.22			KM12	10.9	24.4			KM12	67.5	66.3
		OUH10	1.83	0.56			OUH10	4.27	5.3			OUH10	60	37.5			OUH10	33.9	56.6
		NCC10	0.032	0.033			NCC10	0.85	0.74			NCC10	8.41	3.67			NCC10	90.7	95.6
		KM14	13.6	2.27			KM14	2.45	1.07			KM14	50.9	56.9			KM14	33	39.8
		OUH15	6.9	1.08			OUH15	4.06	2.59			OUH15	21.8	13.9			OUH15	67.2	82.4
		OUH16	2.42	0.17			OUH16	7.65	0.29			OUH16	57.8	64.4			OUH16	32.2	35.2
		TK09	0.39	0.55			TK09	0.56	1.86			TK09	39.9	42.2			TK09	59.1	55.4
	Fig. 4c
		CCR4 MFI in each cell subsets
			Patients	eTreg	Central memory	TEMRA	Effector memory
			OUH-04	2717	843	327	272
			KMSH-07	533	286	231	166
			OUH-05	617	328	291	173
			OUH-06	647	307	283	151
			OUH-07	515	306	224	152
			KMSH-08	598	382	260	205
			KMSH-12	523	305	229	150
			OUH-10	389	265	218	139
			KMSH-13	4714	1159	366	435
			KMSH-14	611	263	248	152
			OUH-15	3252	2104	399	907
			OUH-16	475	228	216	154
	Fig. 4e	Ratio of CCR4 expression (eTreg cells/ Central memory)
		Patients	Long		Patients	Short
		OUH-05	1.8811		OUH-07	2.02811
		KMSH-12	1.71475		OUH-10	1.46792
		KMSH-13	4.0673		OUH-06	2.08469
		KMSH-07	2.41176		OUH-16	2.08333
		OUH-04	3.22301		OUH-15	1.54563
		KMSH-14	2.32319		KMSH-08	1.56545
	Fig. 4f	% of Central memory in CD8+ T cells
		Patients	Long		Patients	Short
		OUH-05	0.39		OUH-07	0.32
		KMSH-12	1.12		OUH-10	0.36
		KMSH-13	6.79		OUH-06	4.13
		KMSH-07	1.99		OUH-16	0.56
		OUH-04	2.27		OUH-15	1.08
		KMSH-14	4.4		KMSH-08	0.17

## Sheet: Fig. 5
	Fig. 4a	PD-1 MFI in CD3(-) cells
		Patients	Long		Patients	Short
		OUH-05	256		OUH-07	111
		KMSH-12	146		OUH-10	71.5
		KMSH-13	427		OUH-06	174
		KMSH-07	114		OUH-16	144
		OUH-04	339		OUH-15	483
		KMSH-14	181		KMSH-08	187
	Fig. 4b	LAG-3 MFI in CD3(-) cells
		Patients	Long		Patients	Short
		OUH-05	141		OUH-07	141
		KMSH-12	140		OUH-10	134
		KMSH-13	191		OUH-06	150
		KMSH-07	140		OUH-16	139
		OUH-04	219		OUH-15	183
		KMSH-14	147		KMSH-08	166
	Fig. 4c	% of depletion efficacy
		Isotype	LAG-3-PD-1- NK cells +Mogamulizumab	LAG-3+PD-1- NK cells +Mogamulizumab	LAG-3+PD-1+ NK cells +Mogamulizumab
	donor #1	0	74.2	19.2	34.6
	donor #2	0	46.2	30.8	40.4
	donor #3	0	72.6	64.3	44
	donor #4	0	66.3	31.6	36.8
	donor #5	0	71.8	28.2	9.7
	Fig. 4d
		% of CCR4+ T cells in T-cell fraction					MFI of CCR4+ T cells in T-cell fraction
		Naïve	Effector memory	TEMRA	Central memory	eTreg cells			Naïve	Effector memory	TEMRA	Central memory	eTreg cells
	Donor #1	0.54	5.33	0.36	12.8	95.7		Donor #1	32	16.7	41.1	47.5	2629
	Donor #2	2.33	12.7	2.39	30.3	94.7		Donor #2	54	34.7	47.5	107	3208
	Donor #3	0.87	7.26	1.13	9.8	88.4		Donor #3	53	24.4	37.2	100	2223
	Donor #4	2.94	11.1	7.29	31.9	97.4		Donor #4	62	30.8	48.8	82.2	4057
	Donor #5	1.02	14.8	2.03	24.3	91.6		Donor #5	50	80	70	110	4243
	Donor #6	1.09	15.5	2.83	29.5	96.6		Donor #6	56	82	58	120	5223
	Donor #7	2.63	16.8	4.57	41.7	95		Donor #7	63	90	75	200	4122
	Fig. 4e		% of depletion efficacy in Central memory											Fig. 4e		% of depletion efficacy in eTreg cells
			Mogamulizumab concentration (mg/mL)													Mogamulizumab concentration (mg/mL)
		control	10	1	0.1	0.01	0.001	0.0001	0.00001	0.000001					control	10	1	0.1	0.01	0.001	0.0001	0.00001	0.000001
	Donor #1	0	16	26	5	-1	17	-25	15	9				Donor #1	0	99	98	98	99	88	58	44	25
	Donor #2	0	64	50	63	51	30	12	30	1				Donor #2	0	100	100	100	99	96	83	56	31
	Donor #3	0	36	39	29	11	7	3	-1	-1				Donor #3	0	98	96	96	92	79	63	23	30
	Donor #4	0	63	26	3	1	-12	-37	-34	-11				Donor #4	0	98	99	98	98	94	82	40	-55
	Donor #5	0	3	24	4	5	-2	-8	-35	-13				Donor #5	0	96	96	97	95	93	71	37	13
	Donor #6	0	14	13	3	-4	-7	-15	-14	-45				Donor #6	0	97	95	96	96	92	74	-7	-7
	Donor #7	0	8	1	-14	-17	-24	-17	-14	-13				Donor #7	0	96	95	96	94	93	70	35	0
	Donor #8	0	28	42	61	6	-1	-16	0	-34				Donor #8	0	96	97	97	95	92	82	57	17
	Donor #9	0	56	45	45	37	35	10	8	2				Donor #9	0	99	100	100	99	98	92	55	38
	Donor #10	0	25	3	29	32	13	13	-7	4				Donor #10	0	96	98	92	90	76	64	27	26
	Donor #11	0	4	-31	1	-30	-11	-25	-2	-13				Donor #11	0	98	97	97	93	77	49	26	-13
	Donor #12	0	31	21	36	31	24	28	20	16				Donor #12	0	96	99	95	98	71	79	67	36

## Sheet: Supplementary Fig. 1
Supplementary Fig. 1
	Survival
	ID	dose	DFS days	sensor for DFS	OS days	sensor for OS
	NCC-03	0.1	42	0	96	0
	OUH-04	1	66	0	413	1
	KMSH-07	0.1	63	0	422	0
	KEI-01	1	79	0	142	0
	KEI-03	0.1	28	0	73	0
	KEI-02	1	56	0	233	0
	NCUH-08	0.1	77	0	77	1
	NCC-04	1	27	0	93	0
	OUH-05	1	491	0	511	1
	OUH-06	0.1	63	0	249	0
	NCUH-09	0.1	25	0	26	1
	KEI-04	0.1	76	0	150	0
	OUH-07	1	65	0	318	0
	NCC-06	1	35	0	35	1
	TK-03	0.1	67	0	77	1
	KMSH-09	1	25	1	25	1
	NCC-07	1	47	0	47	1
	KMSH-08	1	62	0	65	0
	KMSH-11	0.1	63	1	92	0
	NCUH-10	1	56	0	58	1
	NCUH-11	0.1	77	0	91	1
	NCUH-12	0.1	67	0	224	1
	KMSH-12	0.1	63	0	498	1
	OUH-10	0.1	70	0	271	0
	KMSH-13	1	63	0	497	1
	OUH-11	0.1	21	1	21	1
	NCC-09	1	36	0	99	0
	TK-04	0.1	40	1	40	1
	NCC-10	1	70	0	272	0
	NCUH-13	1	63	0	68	1
	TK-05	1	124	1	124	1
	KMSH-14	0.1	63	0	395	1
	OUH-15	0.1	69	0	77	1
	TK-06	1	81	0	88	1
	TK-07	0.1	29	0	31	1
	TK-08	1	160	0	168	1
	NCC-13	0.1	96	0	284	1
	OUH-16	1	76	0	84	1
	TK-09	0.1	70	0	251	1

## Sheet: Supplementary Fig. 2
Supplementary Fig. 2c
	patient	cluster 1	cluster 2	cluster 3	cluster 4	cluster 5	cluster 6	cluster 7	cluster 8	cluster 9	cluster 10	cluster 11	cluster 12	cluster 13	cluster 14	cluster 15	cluster 16	cluster 17	cluster 18	cluster 19	cluster 20	cluster 21	cluster 22	cluster 23	cluster 24	cluster 25	cluster 26
	OUH04 pre	0.0442281	0.0012766	0.0692248	0.212138	0.0259027	0.0315197	0.0347812	0.0137791	0.019009	0.0453647	0.00891975	0.0474649	0.0330269	0.00250379	0.0249391	0.0134496	0.0572165	0.0262568	0.00677011	0.0664492	4.11807e-05	0.141686	0.0342871	0.00210022	0.0163735	0.0108635
	OUH04 post	0.0660709	0.000412407	0.077596	0.149139	0.0340215	0.0813138	0.00875545	0.00588675	0.00540377	0.00512991	0.00699573	0.0550717	0.105952	0.0113481	0.0431775	0.0372261	0.0328775	0.0137078	0.00155996	0.0402275	2.24047e-08	0.129157	0.0284515	0.000742225	0.0492003	0.00389247
	OUH05 pre	0.0105423	0.00346742	0.024206	0.132429	0.025392	0.0820155	0.0732852	0.0203598	0.152138	0.051896	0.0364697	0.0475885	0.055281	0.00714074	0.00981749	0.026578	0.0413043	0.00188608	0.0175842	0.0844864	0.000181195	0.0210598	0.0268745	0.00379686	0.0355966	0.00295678
	OUH05 post	0.00746506	0.0037156	0.0164135	0.044783	0.0376479	0.0437984	0.0575185	0.0016442	0.032647	0.0052927	0.151004	0.00221934	0.15913	0.0136664	0.0224309	0.0541874	0.0522061	4.72395e-07	0.0159259	0.107477	4.53829e-08	0.0701816	0.00460279	0.0271819	0.0608696	0.00198578
	OUH10 pre	0.112325	0.00149898	0.0170571	0.192026	0.0136555	0.0397806	0.0674293	0.00896916	0.0297819	0.0309597	0.0286618	0.0394841	0.0311738	0.00284971	0.0507429	0.0105834	0.0671822	0.106255	0.0117118	0.0250461	3.29446e-05	0.0328375	0.0360167	0.00221552	0.0303173	0.0055594
	OUH10 post	0.073346	0.00845206	0.00679823	0.000328825	0.0478215	0.0485168	0.0080649	0.00189579	0.00506167	0.0180774	0.146437	0.00951124	0.0756342	0.00776026	0.0194967	0.022309	0.0388656	0.250003	0.00374962	0.0605914	0.00212533	0.037255	0.0117185	0.00312236	0.0738382	0.0150757
	OUH16 pre	0.0029403	0.152863	0.00473578	0.0417326	0.007429	0.00988338	0.0278382	0.00898564	0.0094798	0.0279535	0.131408	0.0067454	0.167581	0.116047	0.0208045	0.0130543	0.0607333	0.00116953	0.0263721	0.0109047	0.090227	0.00925743	0.0110117	0.0151545	0.021101	0.00446399
	OUH16 post	7.52074e-05	0.0888289	0.00423489	0.00223905	0.0256157	0.0196869	0.0651298	0.00398939	0.00523316	0.0145628	0.202959	0.00272027	0.08456	0.0920684	0.0866635	0.101798	0.0717223	0.000741643	0.0413858	0.00935153	0.0293524	0.0132876	0.00609847	0.00804362	0.0131684	0.00645019

## Sheet: Supplementary Fig. 4
	Supplementary Fig. 4b
	real time PCR (relative expression)
	CCR4				FoxP3
		shRNA control	shRNA FoxP3			shRNA control	shRNA FoxP3
	#1	0.923	0.646		#1	0.818	0.473
	#2	1.098	0.54		#2	1.095	0.537
	#3	0.979	0.581		#3	1.087	0.48

## Sheet: Supplementary Fig. 5
Supplementary Fig. 5
		NK cells activation level	CCR4 expression Ratio eTreg cells/Central memory
		256	0.531605	Long survivor
		146	0.583174
		427	0.245863
		114	0.414634
		339	0.310269
		181	0.430442
		111	0.493069	Short survivor
		71.5	0.681234
		174	0.479687
		144	0.48
		483	0.646986
		187	0.638796

[truncated: 1 more sheets: Supplementary Fig. 6]
